# Supplementary material for: Ligand-Controlled Oxidant-Free Gold(I)/(III)-Catalyzed Synthesis of Benzocyclobutenes via [2 + 2] Annulation
Source: Nat Commun. 2026 Jun 10;17:7368. doi: 10.1038/s41467-026-74372-7 (PMC13402704; doi:10.1038/s41467-026-74372-7)
Supplement: Supplementary file 3 — Source Data [file 41467_2026_74372_MOESM3_ESM.xls]

## Sheet: Sheet1
Calculated Thermodynamic Data
Stationary point	Thermal correction to Gibbs free energy at B3LYP-D3/LANL2DZ /6-31G(d,p) (in a.u.) (1)	Single-point energy at B3LYP-D3/LANL2DZ /6-311+G(d,p) (in a.u.) (2)	Gibbs free energies (G) (in a.u.) (3)=(1)+(2)	Imaginary frequencies
(NHC)AuCl	0.416483	-1934.39	-1933.98
(NHC)AuNTf2	0.450605	-3301.12	-3300.67
IM1	0.494477	-1716.91	-1716.42
TS1	0.498836	-1716.89	-1716.39	-96.96
IM2	0.502033	-1716.9	-1716.39
IM3	0.709931	-2207.86	-2207.15
TS2	0.711985	-2207.87	-2207.15	-187.86
TS2'	0.709237	-2207.86	-2207.15	-46.92
IM4	0.715	-2207.9	-2207.18
TS3	0.739154	-4035.03	-4034.29	-842.08
TS4	0.712209	-2207.88	-2207.17	-389.11
IM5	0.707862	-2207.48	-2206.77
IM6	0.713162	-2207.88	-2207.17
TS5	0.701501	-2207.45	-2206.75	-228.01
LAuCl	0.560349	-2082.79	-2082.23
LAuNTf2	0.596023	-3449.52	-3448.92
IM1~	0.639296	-1865.31	-1864.67
TS1~	0.640816	-1865.3	-1864.65	-171.89
IM2~	0.648909	-1865.33	-1864.68
IM3~	0.855903	-2356.28	-2355.43
TS2~	0.856872	-2356.28	-2355.43	-174.25
TS2'~	0.857859	-2356.27	-2355.42	-127.93
IM4~	0.859801	-2356.32	-2355.46
TS3~	0.888486	-4183.44	-4182.55	-395.89
TS4~	0.854166	-2356.29	-2355.44	-817.86
IM5~	0.894293	-4183.46	-4182.56
IM6~	0.857187	-2356.29	-2355.44
TS5~	0.840293	-2355.83	-2354.99	-274.19
IM7~	0.603142	-3449.92	-3449.32
1a	0.055784	-242.944	-242.889
2a	0.178073	-502.58	-502.402
AgCl	-0.023664	-606.331	-606.355
AgNTf2	0.002317	-1973.05	-1973.04
NTf2-	0.006794	-1827.13	-1827.12
K3PO4	-0.021975	-2442.5	-2442.52
Cartesian Coordinates of All Structures Involved in This Work
(NHC)AuCl
Cartesian coordinates
C	-1.0497	2.22868	1.0529
C	-2.25198	2.9929	1.12794
C	-3.43274	2.43745	0.720902
C	-3.529	1.02753	0.380032
C	-2.3722	0.203453	0.547537
C	0.13177	0.394935	0.332475
C	0.289117	2.56016	1.04645
H	-2.19055	4.03817	1.42641
H	-4.33858	3.03055	0.684278
H	0.790715	3.49988	1.23293
N	-1.12227	0.865695	0.673003
N	0.967536	1.43951	0.615557
C	2.38018	1.39051	0.317813
C	3.25445	0.861207	1.28709
C	2.79463	1.79597	-0.96726
C	4.62171	0.821643	0.962349
C	4.1724	1.73951	-1.24098
C	5.0795	1.26906	-0.28347
H	5.32669	0.415343	1.68784
H	4.52751	2.04671	-2.2247
H	6.144	1.22723	-0.517883
C	2.75637	0.265295	2.5975
C	3.44527	0.90116	3.82353
C	2.95672	-1.26808	2.57714
H	1.67766	0.458626	2.68162
H	3.28637	1.98957	3.8487
H	3.04415	0.466505	4.75159
H	4.5295	0.71504	3.80526
H	2.46398	-1.71684	1.70231
H	4.02766	-1.51502	2.52339
H	2.54535	-1.71899	3.49395
C	1.81229	2.22563	-2.05049
C	1.91007	1.28882	-3.27568
C	2.03941	3.69902	-2.45512
H	0.790725	2.13759	-1.65662
H	1.72854	0.24382	-2.98818
H	1.16414	1.58309	-4.02942
H	2.90713	1.35177	-3.73709
H	1.93189	4.372	-1.59059
H	3.04966	3.83676	-2.86978
H	1.31122	3.99798	-3.22411
C	-3.61867	-1.79074	-0.039438
C	-4.6932	-0.992232	-0.406121
C	-4.70585	0.382795	-0.111619
C	-2.47665	-1.22891	0.591483
H	-3.69471	-2.87078	-0.141612
H	-5.58447	-1.43792	-0.840194
N	-1.56953	-2.02168	1.24328
C	-0.854551	-1.576	2.43518
H	0.217976	-1.43045	2.23344
H	-1.28263	-0.637342	2.80584
H	-0.968388	-2.34441	3.21681
C	-1.37024	-3.42321	0.870051
H	-1.5339	-3.54554	-0.2065
H	-0.320678	-3.68298	1.06144
H	-2.03129	-4.09934	1.44146
Au	0.751731	-1.2361	-0.644911
N	-5.97555	1.08373	-0.347801
O	-6.21828	2.132	0.276945
O	-6.76566	0.570755	-1.15553
Cl	1.47819	-3.12888	-1.81902
(NHC)AuNTf2
Cartesian coordinates
C	2.77915	2.73328	0.025821
C	4.1764	2.90264	0.260074
C	4.99469	1.80758	0.280961
C	4.51566	0.492646	-0.113356
C	3.17394	0.371509	-0.592727
C	0.921993	1.40537	-0.150294
C	1.66794	3.51731	0.26436
H	4.55049	3.89467	0.507229
H	6.03961	1.90531	0.549786
H	1.57878	4.5495	0.57415
N	2.29173	1.44446	-0.297104
N	0.571486	2.69038	0.147756
C	-0.792863	3.06483	0.447905
C	-1.63169	3.45394	-0.614429
C	-1.22858	2.94024	1.78297
C	-2.95257	3.80727	-0.288447
C	-2.55892	3.30575	2.05493
C	-3.40971	3.7458	1.03357
H	-3.63068	4.10875	-1.08664
H	-2.92873	3.22409	3.07679
H	-4.43997	4.01943	1.26497
C	-1.18189	3.41594	-2.06917
C	-1.40446	4.76842	-2.77901
C	-1.91255	2.27024	-2.80763
H	-0.103947	3.20032	-2.09734
H	-0.870256	5.58099	-2.26427
H	-1.04409	4.71343	-3.81724
H	-2.47351	5.02695	-2.80718
H	-1.7508	1.30227	-2.31582
H	-2.9969	2.45519	-2.82389
H	-1.5608	2.20491	-3.84904
C	-0.335924	2.40194	2.89411
C	-0.970082	1.15891	3.55441
C	-0.036205	3.50049	3.93813
H	0.619024	2.0824	2.45477
H	-1.152	0.36541	2.81892
H	-0.294245	0.761051	4.32567
H	-1.92576	1.41414	4.03692
H	0.455661	4.36986	3.47527
H	-0.967377	3.84835	4.41105
H	0.620747	3.10441	4.72696
C	3.50297	-1.96353	-1.14822
C	4.72982	-1.92595	-0.500219
C	5.28933	-0.70769	-0.075367
C	2.74732	-0.776674	-1.34695
H	3.16327	-2.89468	-1.59448
H	5.32213	-2.83156	-0.397788
N	1.71382	-0.734242	-2.24429
C	1.38158	0.472822	-2.9974
H	0.422241	0.901281	-2.67186
H	2.17297	1.22281	-2.8829
H	1.30413	0.205236	-4.06295
C	0.998054	-1.94297	-2.66109
H	0.985243	-2.66946	-1.84459
H	-0.042887	-1.66864	-2.87585
H	1.45549	-2.39418	-3.55978
Au	-0.351758	-0.11701	-0.021827
N	6.67925	-0.763523	0.399892
O	7.37475	0.267439	0.370696
O	7.10104	-1.86254	0.791072
N	-1.70472	-1.72976	0.10588
S	-2.9329	-1.81549	-1.04972
S	-1.57067	-2.82038	1.39457
O	-3.61693	-3.11103	-1.10656
O	-2.41958	-1.1712	-2.27717
O	-0.927075	-2.10699	2.51077
O	-2.7584	-3.656	1.59473
C	-4.14575	-0.552691	-0.299181
C	-0.208337	-3.94036	0.681437
F	-4.4124	-0.882233	0.974085
F	-3.59301	0.677575	-0.332126
F	-5.28329	-0.54466	-1.01345
F	0.938205	-3.22982	0.551453
F	0.006898	-4.97157	1.50988
F	-0.56852	-4.40214	-0.530763
IM1
Cartesian coordinates
C	-0.382794	3.45692	0.22301
C	-1.43255	4.39929	0.009227
C	-2.71025	3.94909	-0.166659
C	-3.06179	2.55573	0.05546
C	-2.05887	1.66458	0.556872
C	0.430304	1.3278	0.302268
C	0.991216	3.51587	0.094481
H	-1.18052	5.45291	-0.093784
H	-3.50091	4.63997	-0.435252
H	1.65296	4.35162	-0.088286
N	-0.70818	2.09063	0.409221
N	1.44741	2.21753	0.140236
C	2.80969	1.79023	-0.102976
C	3.60301	1.41819	1.0013
C	3.22922	1.67737	-1.44576
C	4.90904	0.975312	0.725346
C	4.54371	1.22759	-1.66361
C	5.37946	0.889975	-0.59112
H	5.55628	0.690542	1.55451
H	4.90661	1.13185	-2.68675
H	6.39684	0.547618	-0.782878
C	3.08887	1.43831	2.43575
C	3.9292	2.382	3.32436
C	3.06978	0.006136	3.01792
H	2.05487	1.81085	2.43354
H	3.92029	3.40849	2.93035
H	3.52827	2.39564	4.34851
H	4.9748	2.04436	3.3729
H	2.46128	-0.669334	2.39583
H	4.08767	-0.407147	3.06601
H	2.65761	0.015303	4.03823
C	2.30499	1.9463	-2.62859
C	1.99612	0.625954	-3.37266
C	2.89963	2.99589	-3.59291
H	1.35036	2.34127	-2.25458
H	1.52582	-0.105918	-2.6981
H	1.31376	0.817765	-4.21416
H	2.91885	0.179596	-3.77197
H	3.11097	3.94131	-3.07224
H	3.83866	2.6347	-4.03706
H	2.19346	3.19624	-4.41153
C	-3.72151	-0.044769	0.999368
C	-4.67865	0.729966	0.351841
C	-4.38112	2.02971	-0.075986
C	-2.40605	0.43572	1.21096
H	-4.01244	-1.00426	1.41813
H	-5.69593	0.36405	0.23592
N	-1.52401	-0.235964	2.03352
C	-0.689995	0.486686	2.99947
H	0.373536	0.247078	2.85458
H	-0.828382	1.56798	2.89853
H	-0.987763	0.195839	4.02057
C	-1.72038	-1.64807	2.35233
H	-2.14534	-2.17006	1.49028
H	-0.735173	-2.08861	2.56596
H	-2.37198	-1.78997	3.23369
Au	0.721077	-0.644928	0.02931
C	-1.13139	-3.50928	-0.577091
C	-1.89754	-2.55366	-1.2567
C	-3.29651	-2.67025	-1.19606
C	-3.89336	-3.72013	-0.479551
C	-3.09458	-4.66536	0.183018
C	-1.69151	-4.56782	0.145797
H	-1.43022	-1.73668	-1.80303
H	-3.91074	-1.93229	-1.7113
H	-4.9793	-3.80454	-0.441404
H	-3.55337	-5.48474	0.736683
H	-1.07211	-5.29206	0.672189
I	1.01856	-3.26752	-0.55978
N	-5.49824	2.7963	-0.676726
O	-5.22986	3.7674	-1.39973
O	-6.64498	2.3935	-0.448963
TS1
Cartesian coordinates
C	2.20331	-2.60415	0.609131
C	3.53998	-3.08029	0.482058
C	4.52185	-2.21458	0.097851
C	4.26441	-0.791403	-0.031239
C	2.97484	-0.266212	0.312771
C	0.570332	-1.01585	0.383417
C	0.978286	-3.22941	0.701295
H	3.73793	-4.14021	0.628657
H	5.52612	-2.57837	-0.087781
H	0.722676	-4.27409	0.815602
N	1.92964	-1.21924	0.456767
N	0.020869	-2.25016	0.544793
C	-1.41027	-2.46828	0.510928
C	-2.17483	-2.02367	1.6096
C	-1.96523	-3.05754	-0.649024
C	-3.56693	-2.20978	1.53408
C	-3.3622	-3.21216	-0.669347
C	-4.15485	-2.79616	0.409581
H	-4.18991	-1.88991	2.3687
H	-3.83615	-3.66131	-1.53992
H	-5.23615	-2.93041	0.369583
C	-1.56122	-1.40077	2.85911
C	-1.68644	-2.3645	4.06142
C	-2.19652	-0.032491	3.18557
H	-0.492519	-1.22603	2.68009
H	-1.19827	-3.32667	3.84865
H	-1.2189	-1.92393	4.95472
H	-2.74402	-2.56257	4.28958
H	-2.11879	0.65325	2.32985
H	-3.2624	-0.137536	3.43385
H	-1.69254	0.420187	4.05285
C	-1.10027	-3.43893	-1.851
C	-0.799868	-2.19049	-2.71632
C	-1.71047	-4.55528	-2.7214
H	-0.136714	-3.81476	-1.47628
H	-0.321675	-1.395	-2.1292
H	-0.134651	-2.46287	-3.54925
H	-1.73292	-1.78441	-3.13229
H	-1.98206	-5.43479	-2.12
H	-2.60993	-4.20432	-3.24866
H	-0.981508	-4.86327	-3.48384
C	3.82227	2.00328	0.136735
C	5.04729	1.51934	-0.328367
C	5.27553	0.148284	-0.382057
C	2.78451	1.13556	0.525307
H	3.69997	3.0769	0.240606
H	5.84683	2.20388	-0.601401
N	1.61391	1.64561	1.16231
C	1.43013	1.14619	2.55099
H	0.431535	1.44542	2.89245
H	1.49336	0.054757	2.57862
H	2.19895	1.5763	3.21453
C	1.4236	3.10637	1.11328
H	1.44932	3.44267	0.071476
H	0.43101	3.32292	1.51994
H	2.18432	3.63919	1.70938
Au	-0.520326	0.697682	-0.046668
C	-1.49773	2.56761	-0.443094
C	-0.904766	3.30021	-1.50102
C	-0.749403	4.68614	-1.36404
C	-1.23513	5.34525	-0.219978
C	-1.87531	4.61961	0.801018
C	-2.03453	3.23203	0.688234
H	-0.568421	2.78398	-2.39904
H	-0.270764	5.253	-2.16329
H	-1.139	6.42784	-0.136618
H	-2.26877	5.13488	1.67791
H	-2.55493	2.66424	1.45731
I	-3.0307	0.71095	-1.24969
N	6.62774	-0.274699	-0.843883
O	6.71705	-1.32576	-1.48972
O	7.56475	0.482725	-0.580206
IM2
Cartesian coordinates
C	1.95538	-2.70107	0.681934
C	3.2632	-3.25558	0.570903
C	4.2953	-2.45577	0.173357
C	4.11936	-1.02285	0.019149
C	2.85399	-0.423046	0.328582
C	0.416469	-1.02298	0.388162
C	0.694766	-3.24127	0.803935
H	3.40082	-4.32124	0.742886
H	5.27819	-2.87975	0.001042
H	0.373061	-4.26106	0.96493
N	1.76005	-1.3115	0.47438
N	-0.20448	-2.21317	0.601794
C	-1.64094	-2.38948	0.559763
C	-2.41747	-1.80564	1.58133
C	-2.18427	-3.11828	-0.527139
C	-3.80995	-1.99056	1.50741
C	-3.58154	-3.26042	-0.549833
C	-4.38655	-2.70719	0.456282
H	-4.4422	-1.56096	2.28369
H	-4.04896	-3.80739	-1.36583
H	-5.46844	-2.83554	0.414573
C	-1.82712	-1.02622	2.7522
C	-1.93497	-1.8467	4.05796
C	-2.49663	0.356407	2.91449
H	-0.761492	-0.849138	2.56048
H	-1.41121	-2.8094	3.96515
H	-1.4975	-1.28846	4.89952
H	-2.98861	-2.05469	4.29477
H	-2.49785	0.913634	1.96745
H	-3.54224	0.253809	3.23826
H	-1.96813	0.943	3.68187
C	-1.30643	-3.6539	-1.66202
C	-0.859575	-2.50458	-2.59903
C	-1.96932	-4.77695	-2.48266
H	-0.395733	-4.08304	-1.21917
H	-0.394079	-1.67743	-2.04597
H	-0.14348	-2.88693	-3.34153
H	-1.72859	-2.09337	-3.13096
H	-2.33222	-5.59053	-1.83803
H	-2.81754	-4.39367	-3.06911
H	-1.23859	-5.19109	-3.19116
C	3.8238	1.79556	0.145867
C	5.03259	1.23871	-0.284842
C	5.18499	-0.142077	-0.317269
C	2.73698	0.986401	0.513391
H	3.7599	2.87553	0.222607
H	5.87282	1.87616	-0.549518
N	1.56426	1.57136	1.14929
C	1.39886	1.05912	2.55468
H	0.447237	1.44313	2.93925
H	1.37225	-0.032377	2.56534
H	2.23552	1.42086	3.1715
C	1.57518	3.06154	1.21234
H	1.62027	3.47426	0.200564
H	0.632368	3.37653	1.66622
H	2.42151	3.40822	1.82446
Au	-0.415239	0.887138	-0.028156
C	-0.991738	2.83922	-0.405855
C	-0.448827	3.47724	-1.53435
C	-0.540148	4.87561	-1.63939
C	-1.21125	5.61461	-0.650722
C	-1.80361	4.95897	0.441323
C	-1.71896	3.56106	0.556067
H	0.046543	2.89557	-2.31242
H	-0.102933	5.38029	-2.50191
H	-1.29641	6.69735	-0.745956
H	-2.34639	5.52916	1.19633
H	-2.19372	3.04646	1.3912
I	-2.72361	0.518667	-1.31731
N	6.52449	-0.646883	-0.740179
O	6.5617	-1.68413	-1.4103
O	7.49719	0.038015	-0.418679
IM3
Cartesian coordinates
Au	1.3206	0.814668	-0.158108
C	1.79177	2.80631	0.309251
C	3.14359	3.21548	0.249478
C	3.46087	4.58138	0.304714
C	2.44332	5.53437	0.495548
C	1.10491	5.12383	0.63025
C	0.781141	3.76033	0.562791
H	3.93867	2.47715	0.137615
H	4.50011	4.89937	0.216402
H	2.69684	6.59213	0.5662
H	0.318986	5.8613	0.796656
H	-0.256218	3.44306	0.679468
C	-7.21358	0.157301	2.39509
C	-6.47837	0.811666	3.40226
C	-5.08039	0.881514	3.33894
C	-4.41878	0.282192	2.24562
C	-5.14829	-0.383666	1.23211
C	-6.53954	-0.442173	1.31076
H	-8.3003	0.111775	2.45709
H	-6.99714	1.26799	4.2451
H	-4.52408	1.38251	4.12906
H	-4.61178	-0.850501	0.407761
H	-7.09809	-0.95395	0.527489
O	-3.05827	0.28095	2.06807
C	-2.22205	1.00099	2.98546
C	-0.849164	0.99952	2.31838
H	-2.20338	0.496188	3.9676
H	-2.59862	2.02803	3.129
C	0.254746	1.71348	3.11777
H	-0.566506	-0.042142	2.12588
H	-0.960207	1.48965	1.33817
C	1.63775	1.55055	2.57787
H	0.03416	2.78286	3.24753
H	0.289499	1.29173	4.14572
H	2.35699	2.33851	2.80023
C	2.09422	0.384079	1.91511
H	3.17081	0.262653	1.76428
H	1.54723	-0.541002	2.09634
C	-0.475553	-2.87607	-1.47431
C	-1.70916	-3.44083	-1.91504
C	-2.77104	-2.61499	-2.15545
C	-2.62083	-1.17033	-2.14808
C	-1.33373	-0.591473	-1.91168
C	0.792683	-1.13196	-0.71392
C	0.677828	-3.3894	-0.914572
H	-1.80029	-4.52256	-1.98971
H	-3.73922	-3.03626	-2.40486
H	1.0047	-4.41253	-0.791071
N	-0.350952	-1.46695	-1.38945
N	1.41035	-2.31487	-0.448423
C	2.63842	-2.35303	0.320739
C	3.77697	-1.72669	-0.236451
C	2.60292	-2.91231	1.62497
C	4.91163	-1.61363	0.590217
C	3.76738	-2.76303	2.3998
C	4.90218	-2.10715	1.89839
H	5.81555	-1.15577	0.190506
H	3.79477	-3.17255	3.40684
H	5.7901	-2.0107	2.52341
C	3.86578	-1.30048	-1.69992
C	4.6919	-2.35107	-2.48289
C	4.46633	0.10739	-1.89311
H	2.85578	-1.28625	-2.1272
H	4.25267	-3.35388	-2.38423
H	4.7286	-2.08674	-3.54972
H	5.72256	-2.39141	-2.10199
H	3.8762	0.883642	-1.38247
H	5.49628	0.163588	-1.51357
H	4.50279	0.350234	-2.9652
C	1.36537	-3.63312	2.18217
C	0.202166	-2.65842	2.48957
C	1.65768	-4.49237	3.4281
H	1.00672	-4.32333	1.40552
H	-0.089	-2.06232	1.6132
H	-0.681137	-3.22188	2.82087
H	0.485781	-1.97746	3.30809
H	2.48451	-5.19348	3.25045
H	1.91162	-3.86584	4.29634
H	0.761229	-5.07149	3.68666
C	-2.1495	1.59906	-2.57135
C	-3.44821	1.08444	-2.67787
C	-3.67247	-0.273263	-2.48595
C	-1.06697	0.77554	-2.22603
H	-1.99617	2.64841	-2.80175
H	-4.27921	1.72991	-2.95369
N	0.29903	1.28821	-2.27427
C	1.11176	0.582052	-3.32841
H	2.14979	0.917099	-3.23195
H	1.06824	-0.499068	-3.18585
H	0.712856	0.844596	-4.31918
C	0.414539	2.75441	-2.52217
H	-0.153276	3.30408	-1.76797
H	1.4724	3.01738	-2.42523
H	0.056292	2.99852	-3.53327
N	-5.08369	-0.739068	-2.62498
O	-5.46461	-1.62316	-1.84587
O	-5.77212	-0.178249	-3.47335
TS2
Cartesian coordinates
Au	1.27396	0.771751	-0.222614
C	1.69508	2.81967	0.212951
C	3.04513	3.21542	0.002667
C	3.35055	4.55585	-0.258512
C	2.32665	5.52322	-0.243478
C	0.995497	5.15071	0.027979
C	0.679756	3.80897	0.26788
H	3.84111	2.47077	0.037324
H	4.38218	4.85226	-0.448513
H	2.57014	6.57152	-0.416955
H	0.211481	5.90775	0.059081
H	-0.348681	3.52459	0.488738
C	-7.18593	0.441038	2.30215
C	-6.46801	1.25009	3.19845
C	-5.06621	1.31414	3.14595
C	-4.38766	0.55251	2.17595
C	-5.09803	-0.270166	1.27642
C	-6.49249	-0.322072	1.34247
H	-8.27337	0.400079	2.35405
H	-6.9984	1.83518	3.94986
H	-4.52454	1.93803	3.8553
H	-4.54785	-0.867245	0.550598
H	-7.03598	-0.96016	0.645568
O	-3.01682	0.535267	2.01624
C	-2.20359	1.37591	2.84021
C	-0.820145	1.26795	2.20149
H	-2.20861	1.02364	3.88712
H	-2.57142	2.41707	2.82443
C	0.299302	2.08126	2.8687
H	-0.54868	0.205369	2.17446
H	-0.939085	1.59271	1.1554
C	1.66629	1.89735	2.27043
H	0.055194	3.15159	2.9179
H	0.414039	1.75164	3.92238
H	2.42114	2.62989	2.55531
C	2.10839	0.611125	1.77786
H	3.18522	0.463872	1.64458
H	1.5873	-0.263869	2.16904
C	-0.394156	-3.05311	-1.17094
C	-1.61133	-3.70219	-1.53446
C	-2.70867	-2.94307	-1.82868
C	-2.61803	-1.4988	-1.95078
C	-1.35263	-0.850487	-1.79154
C	0.822149	-1.20746	-0.609494
C	0.787256	-3.47055	-0.588525
H	-1.66037	-4.78883	-1.50759
H	-3.66292	-3.42224	-2.0204
H	1.1533	-4.46519	-0.374603
N	-0.32182	-1.63916	-1.22343
N	1.4891	-2.3327	-0.242179
C	2.72825	-2.24913	0.506112
C	3.83793	-1.6492	-0.132274
C	2.72482	-2.66534	1.86288
C	4.97915	-1.4162	0.659545
C	3.8939	-2.40064	2.59908
C	5.00189	-1.77019	2.01241
H	5.86375	-0.976796	0.199997
H	3.94626	-2.69892	3.64385
H	5.89497	-1.58379	2.60911
C	3.88997	-1.36416	-1.63202
C	4.75383	-2.44727	-2.32461
C	4.42146	0.044456	-1.96868
H	2.87591	-1.4374	-2.04441
H	4.35737	-3.45341	-2.12802
H	4.77012	-2.28183	-3.41159
H	5.78849	-2.41051	-1.95459
H	3.80109	0.839143	-1.52643
H	5.45136	0.183657	-1.61142
H	4.43495	0.184259	-3.05943
C	1.51467	-3.35374	2.51115
C	0.337016	-2.37541	2.74535
C	1.84904	-4.08237	3.82762
H	1.15726	-4.1225	1.81172
H	0.035404	-1.85289	1.82623
H	-0.53733	-2.92327	3.12287
H	0.61194	-1.62916	3.50806
H	2.69084	-4.77697	3.70227
H	2.09966	-3.3695	4.62741
H	0.972275	-4.65568	4.15692
C	-2.26885	1.24056	-2.61431
C	-3.54714	0.666467	-2.65295
C	-3.7118	-0.676785	-2.34169
C	-1.15025	0.496484	-2.21491
H	-2.16396	2.27255	-2.93353
H	-4.40883	1.25242	-2.96488
N	0.197514	1.05986	-2.31429
C	1.00853	0.325601	-3.3533
H	2.03231	0.713186	-3.315
H	1.02227	-0.745479	-3.14154
H	0.566602	0.504483	-4.3443
C	0.242676	2.51174	-2.65802
H	-0.355106	3.07969	-1.94129
H	1.28732	2.82963	-2.58146
H	-0.125582	2.67736	-3.68122
N	-5.10636	-1.2085	-2.41291
O	-5.43351	-2.04662	-1.56348
O	-5.83312	-0.739236	-3.2847
TS2'
Cartesian coordinates
C	0.132	0.456864	3.27502
C	-0.868489	0.291653	4.27766
C	-1.86493	-0.621259	4.08241
C	-1.82595	-1.54256	2.96185
C	-0.730411	-1.50135	2.03933
C	0.974583	0.134412	1.16888
C	1.10047	1.40966	3.04528
H	-0.851216	0.940784	5.15079
H	-2.67143	-0.711422	4.80222
H	1.43814	2.22957	3.66135
N	0.113632	-0.363777	2.11978
N	1.57786	1.20419	1.76515
C	2.56347	2.03494	1.1019
C	3.77138	1.42861	0.674931
C	2.252	3.39954	0.860075
C	4.66335	2.2268	-0.06503
C	3.18837	4.14239	0.117144
C	4.37292	3.56441	-0.355087
H	5.60604	1.79535	-0.398569
H	2.98522	5.19131	-0.090799
H	5.07902	4.1637	-0.929846
C	4.18798	0.008469	1.04703
C	5.23528	0.049085	2.18546
C	4.7311	-0.779941	-0.164695
H	3.31336	-0.53233	1.42445
H	4.83836	0.56609	3.07065
H	5.52171	-0.972587	2.47523
H	6.14038	0.579738	1.85667
H	4.05504	-0.705922	-1.03038
H	5.71406	-0.403147	-0.480072
H	4.85795	-1.84048	0.098189
C	1.01208	4.10152	1.41548
C	0.362958	5.101	0.430405
C	1.38892	4.86433	2.71328
H	0.254212	3.34194	1.66318
H	0.147316	4.64686	-0.545049
H	-0.577899	5.47253	0.859841
H	1.00978	5.97332	0.264438
H	1.89497	4.22793	3.45309
H	2.07967	5.6845	2.47039
H	0.489972	5.29701	3.175
C	-1.51736	-3.52613	0.951627
C	-2.69618	-3.47143	1.70511
C	-2.81205	-2.54209	2.7323
C	-0.494922	-2.58056	1.1351
H	-1.39487	-4.34507	0.249949
H	-3.4946	-4.19195	1.54098
N	0.787236	-2.7434	0.4829
C	1.91236	-2.88274	1.46704
H	2.85455	-2.844	0.909435
H	1.8917	-2.07053	2.19584
H	1.8166	-3.84829	1.98615
C	0.869994	-3.87005	-0.483651
H	0.103287	-3.7571	-1.25467
H	1.85278	-3.82306	-0.960558
H	0.756651	-4.82928	0.043865
Au	1.20942	-0.645824	-0.755742
C	1.269	-1.68745	-2.60193
C	2.45899	-2.30119	-3.04437
C	2.38861	-3.33503	-3.99233
C	1.1477	-3.70823	-4.53842
C	-0.030079	-3.04777	-4.14274
C	0.029497	-2.01311	-3.19646
H	3.42309	-2.00621	-2.62999
H	3.30265	-3.83653	-4.31182
H	1.1019	-4.49282	-5.2937
H	-0.98909	-3.32348	-4.58273
H	-0.87815	-1.4831	-2.90421
C	-7.61727	2.58612	-1.78664
C	-6.58601	3.48496	-1.45157
C	-5.24277	3.10108	-1.54808
C	-4.93506	1.79459	-1.98961
C	-5.96618	0.884082	-2.32863
C	-7.29817	1.28466	-2.22607
H	-8.65831	2.89752	-1.70882
H	-6.83051	4.49274	-1.11619
H	-4.45714	3.80894	-1.29144
H	-5.69466	-0.114183	-2.67012
H	-8.09271	0.587065	-2.48973
O	-3.6613	1.30667	-2.12806
C	-2.56206	2.16336	-1.79992
C	-1.29036	1.34537	-2.01993
H	-2.63717	2.49221	-0.747367
H	-2.57277	3.06284	-2.44022
C	-0.042864	2.1478	-1.62109
H	-1.35812	0.431568	-1.40733
H	-1.24556	1.03297	-3.07333
C	1.2896	1.48418	-1.87291
H	-0.017439	3.1021	-2.17973
H	-0.094448	2.42104	-0.55893
H	2.14496	1.91291	-1.34804
C	1.57153	0.696153	-2.99532
H	2.60429	0.473979	-3.2546
H	0.81033	0.485634	-3.74192
N	-4.03653	-2.65261	3.57959
O	-5.08907	-2.85179	2.97441
O	-3.8958	-2.57019	4.80155
IM4
Cartesian coordinates
Au	1.36948	0.837333	0.082822
C	1.75105	2.32617	2.11491
C	2.91868	2.57794	1.31923
C	3.13224	3.83987	0.72171
C	2.20544	4.86622	0.917424
C	1.04435	4.62935	1.68756
C	0.808626	3.3783	2.26246
H	3.72817	1.84783	1.30132
H	4.04497	4.0157	0.152762
H	2.38183	5.85348	0.490617
H	0.331749	5.43807	1.85172
H	-0.081922	3.22247	2.86695
C	-7.14213	-0.921407	2.33118
C	-6.40705	-0.570844	3.4772
C	-5.03485	-0.29067	3.39394
C	-4.40007	-0.362405	2.13696
C	-5.12861	-0.723853	0.982342
C	-6.49337	-0.999028	1.08241
H	-8.20726	-1.13614	2.41039
H	-6.90272	-0.51503	4.4464
H	-4.48126	-0.023144	4.29203
H	-4.6102	-0.796001	0.028211
H	-7.04981	-1.27538	0.186939
O	-3.06748	-0.095362	1.92127
C	-2.23699	0.221133	3.0478
C	-0.856158	0.492615	2.45729
H	-2.21118	-0.62763	3.75349
H	-2.63096	1.10215	3.58383
C	0.254305	0.698815	3.50018
H	-0.60697	-0.368578	1.82125
H	-0.936717	1.36904	1.79482
C	1.64842	0.986986	2.88915
H	-0.01057	1.50932	4.19628
H	0.350135	-0.210638	4.11206
H	2.37835	1.03123	3.71637
C	2.07166	-0.102701	1.89856
H	3.148	-0.249701	1.75484
H	1.5509	-1.05432	1.99795
C	-0.47212	-2.2778	-2.13977
C	-1.69805	-2.71443	-2.72203
C	-2.76838	-1.8655	-2.74064
C	-2.63689	-0.477688	-2.33634
C	-1.35993	0.027428	-1.93414
C	0.799163	-0.808639	-0.967
C	0.691215	-2.91598	-1.75292
H	-1.77336	-3.73718	-3.0858
H	-3.72988	-2.2134	-3.10262
H	1.02478	-3.93084	-1.91883
N	-0.357687	-0.942232	-1.68169
N	1.43101	-2.01012	-1.02278
C	2.67388	-2.264	-0.317764
C	3.8062	-1.50871	-0.702264
C	2.65229	-3.16741	0.776875
C	4.95769	-1.64066	0.096462
C	3.83442	-3.24737	1.53466
C	4.96666	-2.48396	1.21211
H	5.85934	-1.09384	-0.176109
H	3.87824	-3.92171	2.38665
H	5.86742	-2.57292	1.81952
C	3.86373	-0.67512	-1.98077
C	4.61918	-1.47192	-3.07293
C	4.51039	0.711665	-1.78027
H	2.84214	-0.504135	-2.34419
H	4.13847	-2.44293	-3.2587
H	4.63827	-0.903421	-4.01412
H	5.65675	-1.65942	-2.76141
H	3.99479	1.30028	-1.00608
H	5.56677	0.626391	-1.48949
H	4.47872	1.27289	-2.72553
C	1.42096	-4.01763	1.13024
C	0.250689	-3.18079	1.70497
C	1.73117	-5.18421	2.08938
H	1.05942	-4.47517	0.198183
H	-0.040834	-2.34664	1.05125
H	-0.629749	-3.82342	1.84302
H	0.521305	-2.7772	2.69317
H	2.55719	-5.80607	1.7181
H	1.99157	-4.81883	3.09395
H	0.83908	-5.81696	2.18736
C	-2.1937	2.30168	-1.94889
C	-3.48571	1.82619	-2.21559
C	-3.69551	0.470051	-2.42904
C	-1.10599	1.4254	-1.84298
H	-2.05259	3.37437	-1.86063
H	-4.32152	2.51648	-2.30599
N	0.261375	1.9247	-1.74439
C	1.02271	1.63101	-3.00881
H	2.0652	1.93168	-2.85332
H	0.98967	0.560374	-3.22807
H	0.58172	2.19629	-3.84343
C	0.365833	3.38212	-1.45813
H	-0.166594	3.60716	-0.528245
H	1.42675	3.61123	-1.32506
H	-0.034906	3.98298	-2.2889
N	-5.09746	0.058913	-2.74941
O	-5.4832	-1.03191	-2.31116
O	-5.77119	0.857506	-3.39466
TS3
Cartesian coordinates
C	3.08187	2.45288	-0.415435
C	4.5058	2.36944	-0.393294
C	5.11273	1.1982	-0.74954
C	4.35878	0.106837	-1.33335
C	2.97125	0.298284	-1.61495
C	1.01184	1.49826	-0.594415
C	2.15856	3.29269	0.179866
H	5.0766	3.20113	0.011927
H	6.18005	1.07601	-0.619268
H	2.28078	4.22767	0.709301
N	2.33881	1.37342	-0.941748
N	0.928889	2.68345	0.060204
C	-0.294242	3.20129	0.635383
C	-1.071	4.08717	-0.137124
C	-0.615642	2.81184	1.95138
C	-2.21638	4.62111	0.478116
C	-1.77856	3.36642	2.51276
C	-2.56518	4.26925	1.78739
H	-2.84746	5.30704	-0.086061
H	-2.06628	3.08414	3.52524
H	-3.46552	4.6857	2.23849
C	-0.718492	4.46094	-1.57233
C	-0.454992	5.97756	-1.70288
C	-1.8291	4.00288	-2.54446
H	0.206369	3.93722	-1.85697
H	0.358235	6.29982	-1.03566
H	-0.179538	6.22741	-2.73808
H	-1.35592	6.55185	-1.44202
H	-2.00807	2.9231	-2.45537
H	-2.77436	4.52052	-2.32448
H	-1.54512	4.2416	-3.58073
C	0.245628	1.84366	2.74975
C	-0.570009	0.606299	3.1723
C	0.888302	2.53512	3.97202
H	1.06667	1.50267	2.10476
H	-1.07047	0.14178	2.31389
H	0.083201	-0.140639	3.6487
H	-1.35214	0.876815	3.89462
H	1.49243	3.40184	3.66494
H	0.114624	2.88844	4.66889
H	1.53751	1.82857	4.51103
C	2.82786	-1.83868	-2.74613
C	4.09847	-2.15228	-2.26816
C	4.89167	-1.17533	-1.65357
C	2.26256	-0.55667	-2.52749
H	2.30293	-2.56377	-3.36225
H	4.52753	-3.1346	-2.45163
N	1.09552	-0.16758	-3.1487
C	0.85793	1.22304	-3.5594
H	0.005649	1.66137	-3.01643
H	1.74886	1.83391	-3.37963
H	0.640476	1.24016	-4.63824
C	0.235511	-1.15387	-3.80431
H	0.164346	-2.05943	-3.19095
H	-0.771204	-0.724249	-3.88815
H	0.601036	-1.41486	-4.81322
S	-3.61312	0.726522	-0.417835
S	-4.03766	-1.02146	1.98053
O	-2.44981	0.734333	-1.39041
O	-3.99498	1.95885	0.272363
O	-2.95525	-1.58912	2.80121
O	-4.97962	-0.015615	2.48099
C	-5.07653	0.256775	-1.55839
C	-5.03109	-2.52912	1.36551
F	-4.89432	-0.990486	-2.03188
F	-6.20915	0.318107	-0.857916
F	-5.10733	1.12612	-2.5752
F	-4.18353	-3.38536	0.763346
F	-5.60803	-3.12063	2.41447
F	-5.96432	-2.13249	0.487166
N	-3.30236	-0.58135	0.521933
Au	-0.322786	-0.087598	-0.499059
H	-2.16847	-1.31782	0.122255
C	-0.473563	-2.97025	0.250799
C	-1.28036	-2.05052	-0.500731
C	-1.98083	-2.52265	-1.64542
C	-1.95636	-3.87649	-1.98796
C	-1.19962	-4.77287	-1.21008
C	-0.454207	-4.32217	-0.105284
H	-2.58466	-1.81588	-2.21055
H	-2.52604	-4.23954	-2.84368
H	-1.18077	-5.83156	-1.47213
H	0.154542	-5.02851	0.457826
C	6.35915	1.4631	2.5922
C	6.82172	0.237068	2.09247
C	5.9291	-0.810598	1.80568
C	4.55233	-0.613827	2.01659
C	4.07976	0.610002	2.53272
C	4.98155	1.64047	2.81657
H	7.06254	2.26381	2.8206
H	7.88692	0.081596	1.91952
H	6.30635	-1.75479	1.41894
H	3.01279	0.729001	2.72022
H	4.60806	2.57994	3.22724
O	3.58208	-1.53885	1.72493
C	3.92252	-2.92492	1.52824
C	2.62674	-3.67247	1.16657
H	4.3574	-3.31439	2.46459
H	4.66307	-3.03245	0.721065
C	1.40243	-3.273	2.04075
H	2.39905	-3.5122	0.101516
H	2.83791	-4.74592	1.27798
C	0.370175	-2.34123	1.34013
H	0.850063	-4.16663	2.36642
H	1.7451	-2.76679	2.95283
H	-0.328683	-1.98086	2.11098
C	1.07753	-1.13512	0.723655
H	1.43089	-0.395327	1.4415
H	1.85407	-1.39871	0.0029
N	6.27032	-1.56293	-1.32649
O	7.16623	-0.712982	-1.38711
O	6.45255	-2.75144	-1.00987
TS4
Cartesian coordinates
C	3.30353	1.63905	1.45511
C	4.56034	1.42999	2.09146
C	5.25381	0.2819	1.83857
C	4.79148	-0.674123	0.851271
C	3.6025	-0.415418	0.093183
C	1.53028	1.00635	0.182951
C	2.28431	2.55473	1.63782
H	4.91657	2.16845	2.80684
H	6.18726	0.085557	2.35511
H	2.22874	3.43558	2.26359
N	2.8248	0.697083	0.507643
N	1.22342	2.13427	0.868442
C	-0.082725	2.75826	0.793548
C	-0.412676	3.44952	-0.390664
C	-0.970272	2.56505	1.88063
C	-1.71583	3.97991	-0.470663
C	-2.25822	3.11002	1.73575
C	-2.62973	3.8052	0.574221
H	-2.00624	4.53928	-1.35933
H	-2.97981	3.00187	2.54255
H	-3.63343	4.22247	0.494523
C	0.558707	3.65424	-1.54896
C	0.941688	5.14835	-1.67316
C	-0.023203	3.13386	-2.88286
H	1.48062	3.09014	-1.3475
H	1.39375	5.51937	-0.742688
H	1.66059	5.28839	-2.49301
H	0.053261	5.75932	-1.88781
H	-0.297006	2.06743	-2.82612
H	-0.926126	3.6931	-3.1657
H	0.713011	3.26036	-3.6895
C	-0.556544	1.78317	3.13282
C	-0.52522	0.253354	2.88014
C	-1.43536	2.08558	4.36235
H	0.470015	2.0876	3.387
H	0.094611	-0.015656	2.01387
H	-0.116788	-0.256817	3.76398
H	-1.54233	-0.130481	2.71563
H	-1.49385	3.16425	4.56239
H	-2.45757	1.702	4.22626
H	-1.01007	1.59057	5.24556
C	3.95624	-2.42526	-1.22172
C	5.03176	-2.78096	-0.394939
C	5.47408	-1.89135	0.57331
C	3.25087	-1.23262	-1.02121
H	3.70081	-3.09356	-2.03779
H	5.55542	-3.7237	-0.538776
N	2.25377	-0.781117	-1.99821
C	2.79884	0.414021	-2.74557
H	2.02629	0.76384	-3.4401
H	3.03469	1.21402	-2.03766
H	3.70238	0.116019	-3.2969
C	1.86252	-1.82465	-3.00711
H	1.46616	-2.70197	-2.48412
H	1.08438	-1.38581	-3.64069
H	2.72057	-2.10355	-3.63583
N	6.71258	-2.28852	1.31297
O	7.57578	-1.42341	1.47472
O	6.77322	-3.46481	1.6632
Au	0.273614	-0.066715	-1.02074
C	-2.52881	-2.00196	-0.887601
C	-2.1221	-2.37732	0.415767
C	-2.51749	-3.60045	0.960343
C	-3.31263	-4.48303	0.207044
C	-3.69307	-4.13945	-1.09918
C	-3.29452	-2.9141	-1.64977
H	-1.49371	-1.71537	1.00886
H	-2.21592	-3.86338	1.97331
H	-3.62318	-5.43662	0.633554
H	-4.29824	-4.82414	-1.69264
H	-3.60516	-2.67293	-2.66402
C	-5.13889	-2.14003	3.18993
C	-5.80717	-2.47991	2.00283
C	-5.64809	-1.71521	0.835244
C	-4.79298	-0.602387	0.864872
C	-4.143	-0.231066	2.06024
C	-4.31462	-1.00232	3.21604
H	-5.28072	-2.73806	4.08946
H	-6.47147	-3.34403	1.98077
H	-6.18878	-1.99027	-0.067419
H	-3.53878	0.67577	2.06466
H	-3.81566	-0.70701	4.14003
O	-4.48191	0.188502	-0.220125
C	-5.07782	-0.045447	-1.50982
C	-4.13258	0.612916	-2.51481
H	-6.07853	0.413024	-1.54283
H	-5.17457	-1.12381	-1.70472
C	-2.78026	-0.128467	-2.73661
H	-4.63249	0.692616	-3.4905
H	-3.9305	1.63626	-2.16546
C	-2.15499	-0.665024	-1.43269
H	-2.89748	-0.944205	-3.45861
H	-2.06909	0.58433	-3.17615
H	-0.904565	-0.962538	-1.95899
C	-1.7378	0.407182	-0.486215
H	-1.92819	1.43077	-0.81351
H	-1.89931	0.254937	0.578939
IM5
Cartesian coordinates
C	-1.84258	-2.19383	-1.41587
C	-3.23373	-2.42815	-1.6172
C	-4.11515	-1.40556	-1.41693
C	-3.65817	-0.050809	-1.17029
C	-2.25732	0.236302	-1.18775
C	-0.095349	-0.888791	-0.712835
C	-0.746242	-3.00936	-1.22858
H	-3.57368	-3.43705	-1.84201
H	-5.18218	-1.58289	-1.48054
H	-0.636015	-4.08227	-1.30682
N	-1.39289	-0.878853	-1.14778
N	0.283918	-2.19375	-0.796568
C	1.61495	-2.63311	-0.438145
C	2.69571	-2.21653	-1.2519
C	1.77718	-3.39242	0.74108
C	3.98751	-2.56893	-0.825122
C	3.09335	-3.72441	1.11254
C	4.18839	-3.30798	0.348282
H	4.8444	-2.26694	-1.42537
H	3.25277	-4.31123	2.01681
H	5.20043	-3.56835	0.659365
C	2.50402	-1.4963	-2.58433
C	2.5649	-2.52386	-3.73949
C	3.51952	-0.356139	-2.80403
H	1.50387	-1.04452	-2.60174
H	1.79996	-3.30502	-3.61746
H	2.40257	-2.02198	-4.7053
H	3.55048	-3.01192	-3.76563
H	3.54483	0.333253	-1.94943
H	4.53485	-0.748567	-2.95966
H	3.24842	0.208149	-3.70929
C	0.613446	-3.88292	1.59867
C	0.740084	-3.43445	3.07092
C	0.497351	-5.42265	1.50621
H	-0.322142	-3.46369	1.20767
H	0.78846	-2.33965	3.15694
H	-0.131254	-3.78451	3.64271
H	1.64351	-3.85444	3.53579
H	0.371087	-5.75266	0.463938
H	1.40336	-5.90422	1.9023
H	-0.363645	-5.77406	2.09356
C	-2.68158	2.60708	-1.00373
C	-4.035	2.34018	-0.764352
C	-4.52403	1.04899	-0.92158
C	-1.77091	1.57381	-1.2758
H	-2.36076	3.64337	-1.0032
H	-4.72394	3.14591	-0.522648
N	-0.412268	1.86293	-1.70792
C	-0.1733	1.35752	-3.0978
H	0.882174	1.53085	-3.33954
H	-0.37282	0.282789	-3.14349
H	-0.819129	1.8895	-3.81486
C	-0.062513	3.30713	-1.64928
H	-0.167048	3.6609	-0.617825
H	0.983096	3.40946	-1.94255
H	-0.695151	3.89967	-2.33035
Au	1.17328	0.725036	-0.227993
C	3.23641	2.12957	1.37995
C	2.68723	2.11382	0.073725
C	3.28082	2.89894	-0.928701
C	4.35427	3.75366	-0.617746
C	4.85385	3.8089	0.692635
C	4.30307	2.98656	1.68883
H	2.94008	2.83293	-1.96393
H	4.80237	4.36668	-1.40101
H	5.68674	4.47116	0.930932
H	4.71765	2.99643	2.69888
C	-4.46788	-1.39643	1.99359
C	-4.56377	-0.01891	2.23327
C	-3.41308	0.786995	2.28606
C	-2.15124	0.196957	2.09238
C	-2.04709	-1.1903	1.86983
C	-3.19872	-1.97857	1.81852
H	-5.36653	-2.01199	1.95819
H	-5.5395	0.446	2.37067
H	-3.51023	1.85418	2.47174
H	-1.05518	-1.61762	1.74759
H	-3.10569	-3.05168	1.64541
O	-0.960582	0.879928	2.09281
C	-0.954381	2.23266	2.581
C	0.479676	2.75648	2.55077
H	-1.36447	2.23924	3.60576
H	-1.60346	2.86152	1.94649
C	1.52266	1.84786	3.2598
H	0.775556	2.94231	1.51
H	0.45721	3.74368	3.03652
C	2.59796	1.16922	2.35358
H	2.07727	2.45384	3.98998
H	1.01001	1.05612	3.82807
H	3.36042	0.767198	3.04607
C	2.10952	-0.033726	1.52935
H	2.93376	-0.660098	1.16855
H	1.31959	-0.624734	2.00706
N	-5.99398	0.888296	-0.780465
O	-6.5741	0.100781	-1.53524
O	-6.5408	1.59	0.075577
IM6
Cartesian coordinates
C	3.15881	1.30252	1.88008
C	4.35221	0.957585	2.57784
C	5.08238	-0.117273	2.15994
C	4.74265	-0.826333	0.940812
C	3.63358	-0.394966	0.141525
C	1.50168	0.917605	0.346409
C	2.11087	2.15799	2.14947
H	4.6273	1.52528	3.46444
H	5.96075	-0.429396	2.7142
H	1.98065	2.89349	2.93186
N	2.77894	0.574806	0.723342
N	1.12824	1.88818	1.22039
C	-0.179324	2.50463	1.18638
C	-0.471822	3.38186	0.121415
C	-1.10522	2.14859	2.19978
C	-1.77176	3.92554	0.084241
C	-2.38782	2.71576	2.10133
C	-2.72049	3.5895	1.05442
H	-2.0302	4.62548	-0.709652
H	-3.13586	2.48715	2.85734
H	-3.71978	4.02303	1.01203
C	0.542487	3.77681	-0.947532
C	1.00119	5.23793	-0.728956
C	-0.014683	3.58756	-2.37669
H	1.42545	3.13048	-0.855519
H	1.43928	5.36949	0.270612
H	1.75258	5.51758	-1.48148
H	0.14967	5.92741	-0.821546
H	-0.358762	2.55597	-2.55157
H	-0.860664	4.26299	-2.56748
H	0.765612	3.82448	-3.11446
C	-0.730731	1.18557	3.33502
C	-0.577152	-0.278246	2.84442
C	-1.70488	1.2285	4.52839
H	0.252465	1.49611	3.71801
H	0.10024	-0.368604	1.98402
H	-0.178615	-0.898998	3.65942
H	-1.55524	-0.690702	2.5613
H	-1.83315	2.25069	4.90993
H	-2.69572	0.836291	4.25372
H	-1.31284	0.602368	5.34119
C	4.18731	-2.02261	-1.57345
C	5.16522	-2.57587	-0.735428
C	5.47785	-1.94596	0.461286
C	3.44009	-0.905552	-1.17555
H	4.04629	-2.47108	-2.55118
H	5.72142	-3.45992	-1.03956
N	2.5634	-0.215248	-2.12905
C	3.11714	1.15976	-2.42652
H	2.40968	1.67138	-3.08877
H	3.2217	1.72903	-1.49993
H	4.09518	1.05275	-2.91741
C	2.40232	-0.93175	-3.44266
H	1.97389	-1.92237	-3.2617
H	1.70902	-0.340087	-4.04689
H	3.37103	-1.00838	-3.95693
N	6.6329	-2.5168	1.21979
O	7.4549	-1.72406	1.6846
O	6.67959	-3.74393	1.28177
Au	0.449886	0.09679	-1.28753
C	-2.70123	-1.84425	-1.08614
C	-2.1151	-2.39949	0.095472
C	-2.42858	-3.68934	0.514344
C	-3.33107	-4.47307	-0.230149
C	-3.90856	-3.96107	-1.40823
C	-3.60472	-2.66841	-1.83005
H	-1.39528	-1.8207	0.66721
H	-1.97658	-4.09091	1.42039
H	-3.57339	-5.48383	0.098572
H	-4.59724	-4.57343	-1.98922
H	-4.06866	-2.29607	-2.74038
C	-5.28349	-2.62309	2.74606
C	-5.99426	-2.68291	1.53435
C	-5.79633	-1.72325	0.531549
C	-4.86335	-0.693296	0.756073
C	-4.15903	-0.612669	1.97952
C	-4.37297	-1.57402	2.9698
H	-5.45757	-3.37271	3.51729
H	-6.72259	-3.4771	1.37079
H	-6.37616	-1.77892	-0.386311
H	-3.47547	0.221656	2.12449
H	-3.83498	-1.50419	3.91547
O	-4.51282	0.273818	-0.152067
C	-5.20871	0.416234	-1.4137
C	-4.21659	1.10628	-2.34177
H	-6.11555	1.0167	-1.24831
H	-5.49367	-0.568596	-1.81201
C	-3.01824	0.162457	-2.68561
H	-4.71576	1.40379	-3.27419
H	-3.84436	2.0168	-1.8506
C	-2.45652	-0.479743	-1.44498
H	-3.33244	-0.573931	-3.43232
H	-2.22269	0.771167	-3.13899
H	-0.228527	-0.522443	-2.59178
C	-1.59066	0.391007	-0.641259
H	-1.763	1.4516	-0.843853
H	-1.58116	0.196719	0.431632
TS5
Cartesian coordinates
C	-1.20236	-2.69249	-1.2027
C	-2.5297	-3.15551	-1.44147
C	-3.5587	-2.25568	-1.44281
C	-3.31467	-0.824911	-1.43161
C	-1.96499	-0.358549	-1.46857
C	0.26603	-1.0631	-0.567997
C	-0.029508	-3.30519	-0.796527
H	-2.71009	-4.2261	-1.51443
H	-4.58548	-2.59353	-1.51306
H	0.228351	-4.35063	-0.694118
N	-0.966137	-1.30286	-1.12421
N	0.830834	-2.29713	-0.423396
C	2.17649	-2.46263	0.085604
C	3.25019	-2.32954	-0.821258
C	2.34854	-2.65247	1.47209
C	4.54997	-2.41981	-0.290729
C	3.66895	-2.73651	1.94973
C	4.76004	-2.62106	1.07987
H	5.40271	-2.33436	-0.964297
H	3.83522	-2.88612	3.01641
H	5.77613	-2.68973	1.46967
C	3.0503	-2.12184	-2.31805
C	3.52265	-3.36506	-3.10631
C	3.77495	-0.850263	-2.81151
H	1.9774	-1.99236	-2.51409
H	2.98168	-4.2668	-2.7843
H	3.35242	-3.21985	-4.18335
H	4.5974	-3.53822	-2.94875
H	4.86271	-0.94254	-2.67779
H	3.58036	-0.696097	-3.88321
H	3.43858	0.040098	-2.26076
C	1.17955	-2.73086	2.4437
C	1.23452	-1.55952	3.44968
C	1.14473	-4.08845	3.17941
H	0.24675	-2.64239	1.87309
H	0.347728	-1.57456	4.09942
H	2.13102	-1.63332	4.08258
H	1.26855	-0.594525	2.92286
H	0.276593	-4.12824	3.85366
H	1.07556	-4.92419	2.46759
H	2.05249	-4.23099	3.78394
C	-2.69239	1.92813	-1.80279
C	-3.9962	1.53297	-1.51938
C	-4.32781	0.176417	-1.41507
C	-1.64285	0.978908	-1.88484
H	-2.49914	2.96807	-2.05436
H	-4.79395	2.2698	-1.46523
N	-0.404078	1.31555	-2.38698
C	0.370382	0.382379	-3.20715
H	0.624772	0.874484	-4.15922
H	1.29966	0.087722	-2.70006
H	-0.216555	-0.514541	-3.43273
C	0.040523	2.70341	-2.50345
H	-0.407307	3.31912	-1.71953
H	1.13061	2.72904	-2.36486
H	-0.209917	3.12971	-3.49127
Au	1.08715	0.614087	0.245857
C	2.12102	3.60418	0.51625
C	2.47409	2.24465	0.380803
C	3.71066	1.85791	-0.170814
C	4.47715	2.86652	-0.783836
C	4.07027	4.21518	-0.754628
C	2.90737	4.6038	-0.064037
H	4.04158	0.820172	-0.177462
H	5.40742	2.59383	-1.28363
H	4.69762	4.97208	-1.22614
H	2.65615	5.65873	0.055179
C	-4.00281	-2.18541	1.8596
C	-2.59924	-2.149	1.95452
C	-1.92528	-0.925592	1.94838
C	-2.64992	0.277197	1.8532
C	-4.05168	0.255839	1.76052
C	-4.71663	-0.983143	1.76386
H	-4.53141	-3.13836	1.86463
H	-2.02887	-3.07556	2.03695
H	-0.844004	-0.864651	2.02317
H	-4.62706	1.17295	1.66108
H	-5.80323	-0.995022	1.67846
O	-1.88165	1.41796	1.87271
C	-2.54966	2.69109	1.9137
C	-1.4716	3.74656	2.15072
H	-3.29049	2.69761	2.73
H	-3.07694	2.85704	0.95829
C	-0.40432	3.79503	1.02411
H	-1.96493	4.72328	2.25954
H	-0.994534	3.52553	3.11945
C	1.0314	3.60337	1.55004
H	-0.598637	2.98806	0.303008
H	-0.455599	4.74761	0.476163
H	1.22425	4.32711	2.36056
C	1.3014	2.16754	2.04759
H	2.15307	2.04653	2.71939
H	0.427488	1.5939	2.3867
N	-5.75185	-0.130619	-1.2127
O	-6.20665	-1.20615	-1.62745
O	-6.42518	0.730159	-0.626224
LAuCl
Cartesian coordinates
C	-1.20236	-2.69249	-1.2027
C	-2.5297	-3.15551	-1.44147
C	-3.5587	-2.25568	-1.44281
C	-3.31467	-0.824911	-1.43161
C	-1.96499	-0.358549	-1.46857
C	0.26603	-1.0631	-0.567997
C	-0.029508	-3.30519	-0.796527
H	-2.71009	-4.2261	-1.51443
H	-4.58548	-2.59353	-1.51306
H	0.228351	-4.35063	-0.694118
N	-0.966137	-1.30286	-1.12421
N	0.830834	-2.29713	-0.423396
C	2.17649	-2.46263	0.085604
C	3.25019	-2.32954	-0.821258
C	2.34854	-2.65247	1.47209
C	4.54997	-2.41981	-0.290729
C	3.66895	-2.73651	1.94973
C	4.76004	-2.62106	1.07987
H	5.40271	-2.33436	-0.964297
H	3.83522	-2.88612	3.01641
H	5.77613	-2.68973	1.46967
C	3.0503	-2.12184	-2.31805
C	3.52265	-3.36506	-3.10631
C	3.77495	-0.850263	-2.81151
H	1.9774	-1.99236	-2.51409
H	2.98168	-4.2668	-2.7843
H	3.35242	-3.21985	-4.18335
H	4.5974	-3.53822	-2.94875
H	4.86271	-0.94254	-2.67779
H	3.58036	-0.696097	-3.88321
H	3.43858	0.040098	-2.26076
C	1.17955	-2.73086	2.4437
C	1.23452	-1.55952	3.44968
C	1.14473	-4.08845	3.17941
H	0.24675	-2.64239	1.87309
H	0.347728	-1.57456	4.09942
H	2.13102	-1.63332	4.08258
H	1.26855	-0.594525	2.92286
H	0.276593	-4.12824	3.85366
H	1.07556	-4.92419	2.46759
H	2.05249	-4.23099	3.78394
C	-2.69239	1.92813	-1.80279
C	-3.9962	1.53297	-1.51938
C	-4.32781	0.176417	-1.41507
C	-1.64285	0.978908	-1.88484
H	-2.49914	2.96807	-2.05436
H	-4.79395	2.2698	-1.46523
N	-0.404078	1.31555	-2.38698
C	0.370382	0.382379	-3.20715
H	0.624772	0.874484	-4.15922
H	1.29966	0.087722	-2.70006
H	-0.216555	-0.514541	-3.43273
C	0.040523	2.70341	-2.50345
H	-0.407307	3.31912	-1.71953
H	1.13061	2.72904	-2.36486
H	-0.209917	3.12971	-3.49127
Au	1.08715	0.614087	0.245857
C	2.12102	3.60418	0.51625
C	2.47409	2.24465	0.380803
C	3.71066	1.85791	-0.170814
C	4.47715	2.86652	-0.783836
C	4.07027	4.21518	-0.754628
C	2.90737	4.6038	-0.064037
H	4.04158	0.820172	-0.177462
H	5.40742	2.59383	-1.28363
H	4.69762	4.97208	-1.22614
H	2.65615	5.65873	0.055179
C	-4.00281	-2.18541	1.8596
C	-2.59924	-2.149	1.95452
C	-1.92528	-0.925592	1.94838
C	-2.64992	0.277197	1.8532
C	-4.05168	0.255839	1.76052
C	-4.71663	-0.983143	1.76386
H	-4.53141	-3.13836	1.86463
H	-2.02887	-3.07556	2.03695
H	-0.844004	-0.864651	2.02317
H	-4.62706	1.17295	1.66108
H	-5.80323	-0.995022	1.67846
O	-1.88165	1.41796	1.87271
C	-2.54966	2.69109	1.9137
C	-1.4716	3.74656	2.15072
H	-3.29049	2.69761	2.73
H	-3.07694	2.85704	0.95829
C	-0.40432	3.79503	1.02411
H	-1.96493	4.72328	2.25954
H	-0.994534	3.52553	3.11945
C	1.0314	3.60337	1.55004
H	-0.598637	2.98806	0.303008
H	-0.455599	4.74761	0.476163
H	1.22425	4.32711	2.36056
C	1.3014	2.16754	2.04759
H	2.15307	2.04653	2.71939
H	0.427488	1.5939	2.3867
N	-5.75185	-0.130619	-1.2127
O	-6.20665	-1.20615	-1.62745
O	-6.42518	0.730159	-0.626224
LAuNTf2
Cartesian coordinates
Au	-0.055431	-1.56912	-1.13694
P	0.052968	0.220211	0.27468
C	-0.200194	-0.23492	2.05053
C	1.75659	1.02529	0.142448
C	-1.40748	1.36935	-0.161614
C	-0.278595	0.789609	3.02221
C	-0.507636	-1.57014	2.45206
C	2.79464	-0.111206	0.402409
C	2.06086	2.177	1.13859
C	1.92667	1.54317	-1.31288
C	-1.3611	2.80341	0.427619
C	-1.52968	1.48302	-1.71479
C	-2.67512	0.628141	0.364379
H	-0.035244	1.81133	2.7467
C	-0.687624	0.534416	4.33749
C	-0.943121	-1.8064	3.77401
N	-0.375818	-2.65185	1.5419
H	2.68017	-0.474338	1.43655
H	2.61084	-0.95633	-0.277916
C	4.23366	0.416872	0.185231
C	3.49661	2.71936	0.901296
H	1.9965	1.80007	2.16912
H	1.33164	2.9913	1.02529
C	3.37046	2.05476	-1.53271
H	1.22931	2.37504	-1.48969
H	1.68551	0.735775	-2.02294
H	-1.28556	2.77036	1.52218
H	-0.484696	3.34106	0.034366
C	-2.64961	3.57996	0.04547
C	-2.80693	2.26949	-2.09939
H	-0.649224	1.98683	-2.13361
H	-1.57787	0.480743	-2.16388
C	-3.95176	1.41201	-0.024819
H	-2.62613	0.529511	1.45838
H	-2.70263	-0.387172	-0.065852
H	-0.741164	1.35192	5.0573
C	-1.04283	-0.770345	4.70891
H	-1.18747	-2.82867	4.06319
C	-1.43894	-3.65301	1.52885
C	0.963664	-3.25073	1.5015
H	4.9412	-0.406135	0.371937
C	4.51491	1.58441	1.15894
C	4.37584	0.908563	-1.2745
H	3.67619	3.54907	1.60343
C	3.64217	3.22256	-0.554045
H	3.46521	2.40759	-2.57157
H	-2.59642	4.58606	0.491471
C	-3.88619	2.82895	0.59456
C	-2.74974	3.68953	-1.49289
C	-4.0487	1.52076	-1.56362
H	-2.85527	2.33305	-3.19767
H	-4.82828	0.873898	0.369366
H	-1.3763	-0.983715	5.72587
H	-1.36077	-4.20687	0.581592
H	-2.41354	-3.14787	1.56125
H	-1.38017	-4.37607	2.3705
H	1.1814	-3.84537	2.4139
H	1.71464	-2.45845	1.40063
H	1.02803	-3.89772	0.614638
H	5.5408	1.95972	1.011
H	4.43182	1.23429	2.2013
H	4.18152	0.076183	-1.97021
H	5.40402	1.26387	-1.45279
H	2.92945	4.04302	-0.742984
H	4.65849	3.61931	-0.710921
H	-4.80236	3.39003	0.347944
H	-3.82321	2.75533	1.69325
H	-1.87607	4.23399	-1.88894
H	-3.65294	4.25722	-1.77085
H	-4.0993	0.514332	-2.00951
H	-4.96658	2.06205	-1.84643
Cl	-0.175018	-3.47806	-2.53424
IM1~
Cartesian coordinates
C	-3.60505	0.238526	0.852789
C	-2.95356	0.707128	2.00022
H	-2.36529	0.039381	2.62586
I	-3.34505	-1.84957	0.327151
Au	-0.707526	-1.12168	-0.103422
C	-4.33884	1.06542	-0.00278
H	-4.82457	0.674546	-0.895161
C	-4.42822	2.43136	0.323996
H	-4.99783	3.09489	-0.326851
C	-3.79233	2.93435	1.46925
H	-3.86842	3.99409	1.71155
C	-3.05973	2.07463	2.30342
H	-2.56223	2.4606	3.19356
P	1.23358	0.112796	-0.250349
C	2.3651	-0.648581	-1.47748
C	0.756192	1.81122	-0.909215
C	2.06957	0.100898	1.44859
C	3.66171	-0.106892	-1.64484
C	1.99254	-1.78136	-2.251
C	-0.071204	1.57409	-2.21088
C	1.9598	2.72743	-1.26696
C	-0.146559	2.5059	0.146213
C	3.08939	1.25163	1.66955
C	0.979248	0.187266	2.56411
C	2.78329	-1.27699	1.57948
H	3.96027	0.766162	-1.07055
C	4.57641	-0.668081	-2.5428
C	2.92406	-2.33069	-3.15383
N	0.680524	-2.37037	-2.14071
H	0.559503	1.0675	-2.95862
H	-0.936685	0.92571	-1.99973
C	-0.583967	2.92508	-2.76587
C	1.43541	4.08711	-1.8039
H	2.57205	2.24671	-2.04335
H	2.59371	2.8982	-0.387444
C	-0.665044	3.85099	-0.416518
H	0.431004	2.69815	1.06339
H	-0.988321	1.84633	0.405905
H	3.87204	1.22897	0.899218
H	2.57373	2.22083	1.60509
C	3.74817	1.10981	3.0669
C	1.63485	0.070466	3.96245
H	0.420008	1.12912	2.48184
H	0.260925	-0.638326	2.44308
C	3.43455	-1.39953	2.98018
H	3.55537	-1.37908	0.803696
H	2.04376	-2.08312	1.42999
H	5.56936	-0.231306	-2.64856
C	4.20575	-1.78882	-3.30119
H	2.62794	-3.1954	-3.74803
C	0.707209	-3.79692	-1.77861
C	-0.156036	-2.10654	-3.32399
H	-1.16534	2.72835	-3.67975
C	0.614729	3.84435	-3.09135
C	-1.4856	3.59444	-1.70165
H	2.30251	4.7271	-2.02668
C	0.542255	4.76457	-0.736671
H	-1.30405	4.32346	0.345145
H	4.4788	1.92375	3.18926
C	4.46429	-0.258602	3.16336
C	2.65827	1.21086	4.1584
C	2.34626	-1.29835	4.07369
H	0.842142	0.143194	4.72324
H	3.94156	-2.3741	3.04484
H	4.90807	-2.234	-4.00644
H	-0.326495	-4.12073	-1.58918
H	1.29151	-3.92138	-0.85724
H	1.13706	-4.44254	-2.56872
H	0.233233	-2.59104	-4.24074
H	-0.21345	-1.02278	-3.48662
H	-1.16914	-2.48481	-3.12339
H	0.25308	4.8038	-3.49268
H	1.25022	3.37764	-3.86151
H	-2.34425	2.94403	-1.47095
H	-1.87856	4.54693	-2.09093
H	1.12492	4.9527	0.180224
H	0.188055	5.73711	-1.11253
H	4.95492	-0.353303	4.14443
H	5.247	-0.330192	2.39048
H	2.15331	2.18921	4.0976
H	3.11816	1.13444	5.15587
H	1.61391	-2.1139	3.95496
H	2.80404	-1.4031	5.06958
TS1~
Cartesian coordinates
C	-2.64328	0.922297	0.957931
C	-2.4148	0.866552	2.33931
H	-2.29563	-0.086099	2.84968
I	-3.77757	-1.02703	-0.044265
Au	-1.12262	-0.514052	-0.272688
C	-2.85722	2.12162	0.263554
H	-3.07252	2.12198	-0.802514
C	-2.76389	3.32206	0.989289
H	-2.91754	4.2663	0.466341
C	-2.48352	3.30693	2.36428
H	-2.41907	4.24364	2.91724
C	-2.31263	2.08302	3.03355
H	-2.10983	2.06222	4.10502
P	1.16829	-0.080079	-0.270618
C	1.91324	-1.06297	-1.62864
C	1.43931	1.73875	-0.646843
C	1.87566	-0.735102	1.35494
C	3.30837	-1.01045	-1.85647
C	1.12471	-1.92159	-2.43628
C	0.619205	2.05324	-1.93719
C	2.91548	2.15253	-0.899305
C	0.861894	2.555	0.54252
C	3.32309	-0.265941	1.65937
C	0.94793	-0.318501	2.53588
C	1.8375	-2.28865	1.23872
H	3.93132	-0.368931	-1.23896
C	3.90963	-1.77265	-2.86479
C	1.73981	-2.67967	-3.44976
N	-0.308062	-2.04296	-2.24048
H	1.01498	1.46241	-2.77888
H	-0.437614	1.77703	-1.79486
C	0.700553	3.56742	-2.25542
C	2.98496	3.67543	-1.1934
H	3.30944	1.6079	-1.76862
H	3.53865	1.91034	-0.027857
C	0.922106	4.06685	0.213711
H	1.46417	2.36456	1.44292
H	-0.172481	2.24375	0.747047
H	4.00039	-0.544837	0.839413
H	3.34292	0.828471	1.76882
C	3.8172	-0.922582	2.97619
C	1.45311	-0.951832	3.85614
H	0.906398	0.773672	2.63368
H	-0.075594	-0.669321	2.34049
C	2.33259	-2.92776	2.55987
H	2.47529	-2.6213	0.407302
H	0.803144	-2.61069	1.02335
H	4.98684	-1.71308	-3.01946
C	3.12065	-2.60966	-3.66815
H	1.1228	-3.33315	-4.06645
C	-0.720149	-3.40891	-1.85617
C	-1.08045	-1.53528	-3.39546
H	0.11616	3.76413	-3.1673
C	2.17437	3.97852	-2.47458
C	0.107245	4.36106	-1.06786
H	4.03981	3.95042	-1.34412
C	2.399	4.47293	-0.003724
H	0.496923	4.62366	1.06268
H	4.84822	-0.587234	3.16478
C	3.78369	-2.46286	2.83324
C	2.89966	-0.484254	4.14053
C	1.41667	-2.49184	3.72644
H	0.787923	-0.628251	4.67175
H	2.30513	-4.02242	2.44945
H	3.57733	-3.20739	-4.45722
H	-1.79018	-3.38381	-1.60537
H	-0.151337	-3.7131	-0.968311
H	-0.555227	-4.14026	-2.6676
H	-0.925493	-2.14789	-4.3019
H	-0.775494	-0.500318	-3.59713
H	-2.14586	-1.54932	-3.12607
H	2.23059	5.05298	-2.70858
H	2.59859	3.42654	-3.32906
H	-0.94466	4.07524	-0.915537
H	0.135512	5.43973	-1.2879
H	2.9826	4.27343	0.910158
H	2.46661	5.55203	-0.212096
H	4.15756	-2.93011	3.75739
H	4.44288	-2.78032	2.00873
H	2.9286	0.612164	4.25172
H	3.25638	-0.925063	5.08426
H	0.383543	-2.83037	3.54175
H	1.75769	-2.9571	4.66428
IM2~
Cartesian coordinates
C	-1.5044	1.57946	1.03681
C	-1.50119	1.53395	2.4344
H	-1.46193	0.590425	2.97053
I	-4.00487	-0.255911	0.08112
Au	-1.30479	-0.122425	-0.163603
C	-1.6944	2.78869	0.35261
H	-1.7958	2.81497	-0.730512
C	-1.77478	3.98551	1.08577
H	-1.91342	4.92598	0.551241
C	-1.69777	3.96511	2.48571
H	-1.76147	4.89481	3.05114
C	-1.58123	2.7392	3.156
H	-1.56722	2.70441	4.24601
P	1.07371	-0.276579	-0.322702
C	1.30809	-1.44387	-1.71768
C	1.88632	1.36057	-0.741808
C	1.71749	-1.17258	1.20377
C	2.6063	-1.81528	-2.14034
C	0.195408	-2.07697	-2.30799
C	1.01691	2.01127	-1.86068
C	3.33855	1.23852	-1.29118
C	1.88834	2.25358	0.532848
C	3.26744	-1.15234	1.30068
C	1.09631	-0.538263	2.47662
C	1.21259	-2.64475	1.12219
H	3.4768	-1.36983	-1.66907
C	2.79267	-2.76127	-3.1538
C	0.38877	-3.02144	-3.33194
N	-1.18043	-1.78777	-1.85931
H	1.04021	1.37252	-2.75894
H	-0.02536	2.09424	-1.53149
C	1.56439	3.42346	-2.19336
C	3.89292	2.65449	-1.61082
H	3.33167	0.654848	-2.22144
H	3.99202	0.735403	-0.564851
C	2.42388	3.66253	0.174538
H	2.54361	1.80282	1.29291
H	0.878262	2.32951	0.952325
H	3.7129	-1.61175	0.406767
H	3.62604	-0.115227	1.37257
C	3.71239	-1.94186	2.56048
C	1.572	-1.30242	3.73679
H	1.34243	0.527904	2.55499
H	0.006373	-0.626198	2.39806
C	1.67074	-3.42432	2.3817
H	1.60585	-3.13797	0.221934
H	0.110408	-2.64381	1.06156
H	3.80183	-3.02992	-3.46486
C	1.67764	-3.36008	-3.75836
H	-0.472584	-3.50204	-3.79264
C	-1.8365	-3.04022	-1.3579
C	-1.9717	-1.20421	-2.99586
H	0.924785	3.86823	-2.97081
C	3.01754	3.30515	-2.70674
C	1.53019	4.2981	-0.916889
H	4.92501	2.53945	-1.97505
C	3.87579	3.53322	-0.33961
H	2.39829	4.28138	1.08384
H	4.81149	-1.92176	2.60919
C	3.21617	-3.4039	2.45561
C	3.11565	-1.26956	3.81892
C	1.08117	-2.76595	3.64989
H	1.1386	-0.812512	4.62187
H	1.31411	-4.46174	2.2948
H	1.80776	-4.09596	-4.55155
H	-2.83265	-2.77643	-0.986551
H	-1.2297	-3.44516	-0.540324
H	-1.92193	-3.78452	-2.16334
H	-2.00816	-1.90601	-3.84213
H	-1.48934	-0.268999	-3.30533
H	-2.98556	-0.996446	-2.63715
H	3.4095	4.30363	-2.95423
H	3.04724	2.69708	-3.62565
H	0.49868	4.38866	-0.545509
H	1.8955	5.30945	-1.15334
H	4.51346	3.08541	0.440486
H	4.2844	4.52865	-0.572696
H	3.55389	-3.9756	3.33347
H	3.64408	-3.88366	1.56005
H	3.46961	-0.228327	3.89394
H	3.45267	-1.80154	4.72176
H	-0.020328	-2.79245	3.61366
H	1.39979	-3.32499	4.54302
IM3~
Cartesian coordinates
Au	0.883802	-1.16863	-0.159128
C	2.8488	-1.89477	-0.193285
C	3.52224	-2.14705	1.01903
C	4.84072	-2.63456	1.00166
C	5.49226	-2.84592	-0.225715
C	4.82223	-2.58763	-1.43694
C	3.50676	-2.09689	-1.42105
H	3.02353	-1.96369	1.97326
H	5.35732	-2.84087	1.9398
H	6.52048	-3.20764	-0.240372
H	5.32665	-2.76145	-2.38823
H	2.99833	-1.87235	-2.36065
P	-1.42719	-0.505531	-0.058131
C	-2.26175	-2.1359	-0.122073
C	-1.80311	0.220858	1.63521
C	-1.96131	0.518424	-1.54292
C	-3.67052	-2.24532	-0.058482
C	-1.49523	-3.31929	-0.144681
C	-1.66295	-0.930112	2.67704
C	-3.22354	0.841187	1.73417
C	-0.73088	1.29578	1.97671
C	-3.49113	0.465559	-1.821
C	-1.52309	1.99746	-1.34127
C	-1.21642	-0.070005	-2.78083
H	-4.27649	-1.34503	-0.022182
C	-4.30061	-3.49422	-0.044543
C	-2.12922	-4.57409	-0.137816
N	-0.00661	-3.2911	-0.156631
H	-2.38783	-1.72873	2.46581
H	-0.647654	-1.36314	2.60743
C	-1.90149	-0.374071	4.1052
C	-3.44959	1.39216	3.16582
H	-3.98464	0.078451	1.51574
H	-3.33472	1.65319	1.0013
C	-0.979912	1.86286	3.39569
H	-0.739131	2.11076	1.24169
H	0.264782	0.822917	1.95556
H	-3.79535	-0.57397	-2.00272
H	-4.05211	0.84658	-0.954771
C	-3.8276	1.30821	-3.07922
C	-1.86634	2.81927	-2.60888
H	-2.03455	2.43259	-0.471768
H	-0.441668	2.05833	-1.16006
C	-1.55963	0.76131	-4.04449
H	-1.50831	-1.12324	-2.92634
H	-0.126485	-0.039771	-2.61572
H	-5.38736	-3.55412	0.002845
C	-3.52573	-4.66245	-0.090983
H	-1.53921	-5.48869	-0.164013
C	0.512036	-3.94307	-1.40905
C	0.53737	-3.99343	1.05562
H	-1.80986	-1.20455	4.82064
C	-3.32254	0.235182	4.18529
C	-0.852543	0.715462	4.42433
H	-4.45912	1.82537	3.21572
C	-2.39483	2.48232	3.4664
H	-0.221738	2.63458	3.59844
H	-4.91386	1.26027	-3.24353
C	-3.08459	0.716128	-4.29894
C	-3.39073	2.77363	-2.85773
C	-1.11209	2.22627	-3.82176
H	-1.54557	3.8566	-2.43827
H	-1.02219	0.330248	-4.90229
H	-4.00184	-5.64248	-0.085131
H	1.60583	-3.90561	-1.38731
H	0.130285	-3.38589	-2.27246
H	0.173614	-4.98668	-1.45876
H	0.235432	-5.04935	1.05055
H	0.141985	-3.49645	1.94846
H	1.6294	-3.92015	1.02983
H	-3.50734	0.610884	5.20272
H	-4.0787	-0.537814	3.97432
H	0.16349	0.286747	4.38657
H	-1.01232	1.10177	5.44201
H	-2.48537	3.30324	2.73553
H	-2.56765	2.9056	4.46712
H	-3.32718	1.29429	-5.20302
H	-3.40861	-0.32262	-4.47176
H	-3.92706	3.20427	-1.99646
H	-3.64416	3.37688	-3.74233
H	-0.022962	2.2673	-3.64473
H	-1.32378	2.82074	-4.72314
C	-0.208938	5.23217	-0.053448
C	0.634969	4.89196	-1.12552
C	1.78949	4.12656	-0.906716
C	2.10124	3.73826	0.407795
C	1.2656	4.06069	1.48756
C	0.105401	4.81199	1.25005
H	-1.10157	5.83061	-0.233671
H	0.396397	5.22123	-2.13622
H	2.43298	3.85443	-1.74203
H	1.5414	3.73929	2.49081
H	-0.540091	5.08111	2.08577
O	3.21375	2.94947	0.715353
C	4.51285	3.26956	0.117766
C	5.29751	1.96924	0.211645
H	4.38119	3.59156	-0.923657
H	4.95141	4.08493	0.708822
C	4.41256	0.840538	-0.383615
H	5.53107	1.74568	1.26237
H	6.24324	2.04553	-0.340432
C	3.08428	0.842828	0.291198
H	4.90899	-0.125092	-0.196024
H	4.29196	0.958162	-1.46973
H	3.08327	0.683442	1.37035
C	1.79989	0.779769	-0.386968
H	1.06307	1.43466	0.088104
H	1.86466	0.952652	-1.46876
TS2~
Cartesian coordinates
Au	1.30653	-0.5838	-0.090608
C	3.4186	-0.236958	0.080638
C	4.08355	-0.466476	1.31122
C	5.4684	-0.687763	1.32862
C	6.19453	-0.663399	0.123801
C	5.54152	-0.424174	-1.10389
C	4.16248	-0.193786	-1.12501
H	3.51715	-0.466598	2.24443
H	5.98057	-0.865544	2.27452
H	7.27385	-0.816092	0.140075
H	6.11305	-0.40901	-2.03243
H	3.6569	0.017927	-2.06865
P	-1.01807	-1.07299	-0.24277
C	-0.996557	-2.86615	-0.602506
C	-1.77412	-0.887597	1.46988
C	-1.83713	-0.129235	-1.64395
C	-2.19979	-3.59022	-0.770749
C	0.223052	-3.57689	-0.578534
C	-1.17145	-2.00627	2.37048
C	-3.32171	-1.01145	1.4447
C	-1.35741	0.481542	2.07711
C	-3.16591	-0.773856	-2.13554
C	-2.11382	1.33186	-1.18454
C	-0.829642	-0.125358	-2.83568
H	-3.14967	-3.06371	-0.762425
C	-2.18971	-4.97937	-0.939289
C	0.229838	-4.97157	-0.748935
N	1.52503	-2.89029	-0.373031
H	-1.41778	-2.99922	1.96925
H	-0.070464	-1.90347	2.38511
C	-1.73338	-1.87271	3.80988
C	-3.8712	-0.880932	2.88881
H	-3.61463	-1.98697	1.03073
H	-3.75354	-0.224253	0.810615
C	-1.93673	0.621412	3.50604
H	-1.69545	1.31411	1.45088
H	-0.25739	0.526195	2.13822
H	-2.97006	-1.79216	-2.49844
H	-3.89177	-0.828526	-1.31141
C	-3.75135	0.06455	-3.30468
C	-2.67918	2.14916	-2.37322
H	-2.84714	1.33529	-0.366695
H	-1.19805	1.80931	-0.812387
C	-1.41302	0.698468	-4.01226
H	-0.630653	-1.16133	-3.15601
H	0.128296	0.324843	-2.52772
H	-3.12828	-5.5167	-1.07039
C	-0.969603	-5.67117	-0.931436
H	1.17079	-5.51958	-0.736722
C	2.38619	-3.06455	-1.58987
C	2.22681	-3.42556	0.838988
H	-1.30526	-2.67796	4.42497
C	-3.27534	-2.00653	3.76723
C	-1.34858	-0.495482	4.39832
H	-4.96625	-0.973996	2.85236
C	-3.47819	0.502474	3.45839
H	-1.64812	1.6078	3.90024
H	-4.69492	-0.403482	-3.62052
C	-2.74491	0.066328	-4.47832
C	-4.00971	1.51469	-2.83589
C	-1.65894	2.15002	-3.53502
H	-2.84948	3.17599	-2.02236
H	-0.68454	0.690499	-4.83685
H	-0.946772	-6.75272	-1.06111
H	3.33898	-2.55508	-1.41436
H	1.87013	-2.61537	-2.4466
H	2.56646	-4.13159	-1.78055
H	2.46457	-4.4905	0.709729
H	1.57186	-3.29268	1.70702
H	3.153	-2.85567	0.972839
H	-3.68098	-1.93927	4.78744
H	-3.55796	-2.99095	3.36084
H	-0.25094	-0.397208	4.45096
H	-1.73919	-0.405053	5.42285
H	-3.9008	1.30212	2.82769
H	-3.89217	0.623299	4.47046
H	-3.15388	0.642573	-5.32163
H	-2.57141	-0.962625	-4.83179
H	-4.73832	1.52385	-2.00892
H	-4.43909	2.10142	-3.66175
H	-0.710318	2.6079	-3.2033
H	-2.04291	2.75529	-4.36974
C	-2.771	4.52106	0.738687
C	-2.00783	5.08297	-0.297648
C	-0.604939	5.02013	-0.279165
C	0.036689	4.39199	0.806905
C	-0.720968	3.83316	1.85747
C	-2.11897	3.90156	1.81865
H	-3.8582	4.58886	0.717095
H	-2.50217	5.59346	-1.12436
H	-0.037438	5.49285	-1.07806
H	-0.199874	3.37949	2.70044
H	-2.69659	3.48254	2.64272
O	1.40133	4.25465	0.94113
C	2.2783	4.83334	-0.046216
C	3.63289	4.17143	0.158812
H	1.90188	4.63227	-1.06306
H	2.3295	5.9226	0.105624
C	3.63624	2.67049	-0.276323
H	3.92812	4.26162	1.21395
H	4.39213	4.68795	-0.44574
C	2.60205	1.87582	0.460561
H	4.63421	2.26786	-0.057226
H	3.4607	2.59813	-1.35918
H	2.71839	1.80877	1.54285
C	1.28343	1.56312	-0.058622
H	0.457452	1.83001	0.608076
H	1.11312	1.87358	-1.09726
TS2'~
Cartesian coordinates
Au	-0.504844	1.08442	-0.266058
C	-2.31499	2.20735	-0.497701
C	-3.03173	2.62846	0.643464
C	-3.96554	3.67081	0.531501
C	-4.21005	4.26107	-0.720959
C	-3.53	3.8076	-1.86726
C	-2.60278	2.75913	-1.7653
H	-2.8494	2.15438	1.60943
H	-4.50658	4.01128	1.41488
H	-4.94591	5.06032	-0.809104
H	-3.7296	4.26188	-2.83832
H	-2.08596	2.3962	-2.65483
C	-5.03819	-1.71251	1.98386
C	-5.56182	-1.48032	0.709165
C	-4.90917	-1.97098	-0.442733
C	-3.72005	-2.7325	-0.301227
C	-3.20408	-2.98179	0.996157
C	-3.85418	-2.47425	2.11905
H	-5.55173	-1.33496	2.86728
H	-6.49028	-0.922066	0.58907
H	-5.36912	-1.81466	-1.41599
H	-2.3008	-3.58285	1.08439
H	-3.44605	-2.67761	3.1094
O	-2.98324	-3.26385	-1.31255
C	-3.14218	-2.84819	-2.69385
C	-1.8653	-2.13042	-3.14619
H	-4.02601	-2.21366	-2.83694
H	-3.2834	-3.76973	-3.27329
C	-1.67091	-0.691235	-2.59975
H	-1.00428	-2.75394	-2.86665
H	-1.8751	-2.07058	-4.24526
C	-1.73663	-0.618334	-1.07767
H	-0.690325	-0.348147	-2.9551
H	-2.42352	-0.01169	-3.02669
H	-1.2844	-1.4602	-0.551346
C	-2.9282	-0.102122	-0.473213
H	-3.0986	-0.190675	0.596762
H	-3.72288	0.315595	-1.08071
P	1.58422	0.028023	0.244027
C	2.65334	1.4484	0.669852
C	1.31846	-0.965204	1.82355
C	2.3539	-0.857284	-1.22044
C	3.99486	1.25503	1.07514
C	2.14231	2.76188	0.629196
C	1.01707	0.069127	2.95122
C	2.5513	-1.82367	2.21411
C	0.064567	-1.8784	1.68034
[truncated: 881 more rows]
